# Supplementary material for: Chemical Survey of Three Species of the Genus Rauhia Traub (Amaryllidaceae)
Source: Plants (Basel). 2022 Dec 16;11(24):3549. doi: 10.3390/plants11243549 (PMC9787901; doi:10.3390/plants11243549)
Supplement: Supplementary file 1 [file plants-11-03549-s001.zip]

Archive with 1 entries (1 files):
- plants-2014666-supplementary.pdf
